# Supplementary material for: Ice core evidence for atmospheric oxygen decline since the Mid-Pleistocene transition
Source: Sci Adv. 2021 Dec 15;7(51):eabj9341. doi: 10.1126/sciadv.abj9341 (PMC8673763; doi:10.1126/sciadv.abj9341)
Supplement: Supplementary file 2 — Datasets S1 and S2 [file sciadv.abj9341_datasets_s1_and_s2.zip]

Archive with 2 entries (2 files):
- sciadv.abj9341_dataset_s1.xlsx
- sciadv.abj9341_dataset_s2.xlsx
