# Supplementary material for: Ice core evidence for atmospheric oxygen decline since the Mid-Pleistocene transition
Source: Sci Adv. 2021 Dec 15;7(51):eabj9341. doi: 10.1126/sciadv.abj9341 (PMC8673763; doi:10.1126/sciadv.abj9341)
Supplement: Supplementary file 2 — Datasets S1 and S2 [file sciadv.abj9341_datasets_s1_and_s2.zip › sciadv.abj9341_dataset_s1.xlsx]

## Sheet: Argon_Isotope
This dataset has previously been reported in Yan et al (19) and Higgins et al (53).
Core	Top Depth (m)	40Aratm (per mil, wrt modern air)	Age (Ma)	Uncertainty (1 sigma; Ma)	Age classification
ALHIC1503	14	-0.029	0.44	0.22	Young
ALHIC1503	22	0.005	-0.08	0.21	Young
ALHIC1503	25.6	-0.02	0.3	0.22	Young
ALHIC1503	25.6	-0.016	0.24	0.21	Young
ALHIC1503	26	-0.009	0.14	0.21	Young
ALHIC1503	35.4	-0.036	0.55	0.22	Young
ALHIC1503	41.45	-0.021	0.32	0.22	Young
ALHIC1503	52.6	-0.011	0.17	0.21	Young
ALHIC1503	52.6	-0.033	0.5	0.22	Young
ALHIC1503	56	-0.035	0.53	0.22	Young
ALHIC1503	62.8	-0.032	0.48	0.22	Young
ALHIC1503	80.2	-0.016	0.24	0.21	Young
ALHIC1503	89.3	-0.014	0.21	0.21	Young
ALHIC1503	97	-0.017	0.26	0.22	Young
ALHIC1503	102	-0.025	0.38	0.22	Young
ALHIC1503	107	-0.02	0.3	0.22	Young
ALHIC1503	108	-0.036	0.55	0.22	Young
ALHIC1503	112.8	-0.019	0.29	0.22	Young
ALHIC1503	112.8	-0.023	0.35	0.22	Young
ALHIC1503	117.4	-0.056	0.85	0.23	MPT
ALHIC1503	117.4	-0.075	1.15	0.25	MPT
ALHIC1503	120.1	-0.06	0.91	0.23	MPT
ALHIC1503	121	-0.063	0.95	0.24	MPT
ALHIC1503	124.75	-0.065	0.98	0.24	MPT
ALHIC1503	124.75	-0.071	1.08	0.24	MPT
ALHIC1503	126.98	-0.049	0.74	0.11	MPT
ALHIC1503	132.07	-0.102	1.55	0.15	Pre-MPT
ALHIC1503	137.05	-0.093	1.41	0.14	Pre-MPT
ALHIC1503	139.11	-0.045	0.68	0.11	Young
ALHIC1503	141.32	-0.13	1.97	0.2	Pre-MPT
ALHIC1503	143.75	-0.106	1.61	0.16	Pre-MPT
ALHIC1503	145.4	-0.133	2.01	0.2	Pre-MPT
ALHIC1503	146.48	-0.178	2.69	0.27	Pre-MPT
ALHIC1502	35.27	-0.023	0.35	0.11	Young
ALHIC1502	79.02	-0.038	0.57	0.11	Young
ALHIC1502	115.45	-0.035	0.53	0.11	Young
ALHIC1502	142.91	-0.035	0.53	0.11	Young
ALHIC1502	171.73	-0.05	0.75	0.11	MPT
ALHIC1502	174.2	-0.042	0.64	0.11	MPT
ALHIC1502	177.23	-0.091	1.38	0.14	Pre-MPT
ALHIC1502	180.77	-0.028	0.43	0.11	Young
ALHIC1502	182.2	-0.033	0.5	0.11	Young
ALHIC1502	184.49	-0.125	1.9	0.19	Pre-MPT
ALHIC1502	186.67	-0.149	2.26	0.23	Pre-MPT
ALHIC1502	190	-0.058	0.88	0.11	n/a1
1: Because radiogenic input of 40Ar from the bedrock cannot be ruled out, this specific Ar age is not used in age classification.
