# Supplementary material for: Ice core evidence for atmospheric oxygen decline since the Mid-Pleistocene transition
Source: Sci Adv. 2021 Dec 15;7(51):eabj9341. doi: 10.1126/sciadv.abj9341 (PMC8673763; doi:10.1126/sciadv.abj9341)
Supplement: Supplementary file 2 — Datasets S1 and S2 [file sciadv.abj9341_datasets_s1_and_s2.zip › sciadv.abj9341_dataset_s2.xlsx]

## Sheet: AllanHillsMajorGas
Core	Sample Mid-point Depth (m)	δ15N (per mil; wrt modern air)	δO2/N2 (per mil; wrt modern air)	δAr/N2 (per mil; wrt modern air)	δ18Oatm (per mil; wrt modern air)	40Aratm age (Ma)	Age classification	Excluded in this study?
ALHIC1502	26.26	0.0845902	-4.64031	-4.96683	0.632437	0.35	Post-MPT
ALHIC1502	30.72	0.0691335	-7.84203	-5.82437	0.655861	0.35	Post-MPT
ALHIC1502	40.16	0.0350456	-7.90323	-5.47623	0.421119	0.35	Post-MPT
ALHIC1502	46.59	0.103952	-18.5148	-7.56087	1.14697	0.35	Post-MPT
ALHIC1502	49.76	0.112403	-11.4704	-6.94657	1.23991	0.35	Post-MPT
ALHIC1502	52.15	0.104453	-15.4115	-7.55733	1.23693	0.35	Post-MPT
ALHIC1502	55.04	0.110419	-6.39068	-6.87525	1.09841	0.35	Post-MPT
ALHIC1502	57.41	0.100688	-16.6227	-8.85689	1.12467	0.57	Post-MPT
ALHIC1502	62.28	0.088824	-22.0378	-9.42616	0.873892	0.57	Post-MPT
ALHIC1502	65.38	0.105094	-15.5425	-7.97132	0.978581	0.57	Post-MPT
ALHIC1502	68.62	0.0782761	-13.4306	-5.06513	0.397194	0.57	Post-MPT
ALHIC1502	72.87	0.0842309	-12.2493	-6.30443	0.150599	0.57	Post-MPT
ALHIC1502	79.85	0.085	-19.296	-6.796	0.589	0.57	Post-MPT
ALHIC1502	85.54	0.0526184	-26.3216	-15.8077	1.00435	0.57	Post-MPT	Yes, anomalous gas loss
ALHIC1502	91.71	0.09	-4.759	-1.567	1.04	0.57	Post-MPT
ALHIC1502	95.855	0.0703914	-14.0161	-7.61109	0.314649	0.57	Post-MPT
ALHIC1502	99.57	0.0655678	-10.3617	-7.5873	0.69336	0.53	Post-MPT
ALHIC1502	104.16	0.064	-5.503	-3.35	0.521	0.53	Post-MPT
ALHIC1502	105.8	0.089	-13.827	-7.382	1.003	0.53	Post-MPT
ALHIC1502	109.55	0.0702143	-19.3258	-10.7969	0.911116	0.53	Post-MPT
ALHIC1502	112.98	0.0787693	-15.7159	-9.5995	0.534256	0.53	Post-MPT
ALHIC1502	116.3	0.063	-7.607	-3.446	0.425	0.53	Post-MPT
ALHIC1502	120.39	0.0537139	-19.1259	-8.42643	0.297975	0.53	Post-MPT
ALHIC1502	125.06	0.106	-16.233	-9.191	1.264	0.53	Post-MPT
ALHIC1502	130.74	0.0558169	-15.9139	-6.88606	0.112	0.53	Post-MPT
ALHIC1502	135.7	0.07	-2.449	-0.595	0.608	0.53	Post-MPT
ALHIC1502	140.47	0.0937231	-2.83853	-2.29813	1.12658	0.53	Post-MPT
ALHIC1502	142.76	0.118202	-15.9811	-10.6313	1.43064	0.53	Post-MPT
ALHIC1502	146.01	0.122	-7.192	-2.52	1.352	0.53	Post-MPT
ALHIC1502	146.4	0.134392	-14.6873	-8.76445	1.50319	0.53	Post-MPT
ALHIC1502	147.99	0.0587821	-15.5226	-7.35246	0.473131	0.75	MPT
ALHIC1502	148.79	0.0943174	-9.6105	-6.51125	0.299663	0.75	MPT
ALHIC1502	149.97	0.053	-8.523	-4.557	0.312	0.75	MPT
ALHIC1502	151.155	0.0754894	-14.1435	-10.4957	0.243986	0.75	MPT
ALHIC1502	152.32	0.0718651	-8.21362	-7.01692	0.290564	0.75	MPT
ALHIC1502	154.07	0.0580961	-13.4511	-8.98191	0.703631	0.75	MPT
ALHIC1502	155.45	0.0470048	-13.4909	-9.72935	0.328104	0.75	MPT
ALHIC1502	155.56	0.078	-4.652	-3.743	0.175	0.75	MPT
ALHIC1502	155.6	0.079	-9.636	-7.113	0.172	0.75	MPT
ALHIC1502	156.51	0.064754	-19.6627	-11.7453	0.585167	0.75	MPT
ALHIC1502	157.8	0.0775697	-12.1107	-6.85736	0.366366	0.75	MPT
ALHIC1502	158.23	0.0737197	-10.4532	-7.20409	0.395946	0.75	MPT
ALHIC1502	159.22	0.0549412	-11.4255	-9.27128	0.279586	0.75	MPT
ALHIC1502	160.26	0.0636578	-12.1197	-9.47169	0.3094	0.75	MPT
ALHIC1502	161.11	0.065	-8.257	-6.462	0.255	0.75	MPT
ALHIC1502	161.96	0.0763547	-13.596	-9.00168	0.356115	0.75	MPT
ALHIC1502	162.91	0.0838793	-7.81548	-7.03925	0.251572	0.75	MPT
ALHIC1502	165.04	0.0639602	-7.08893	-7.55297	0.185476	0.75	MPT
ALHIC1502	165.22	0.052	-5.095	-6.145	0.139	0.75	MPT
ALHIC1502	165.67	0.0738376	-6.90303	-7.22623	0.153697	0.75	MPT
ALHIC1502	167.33	0.0795034	-6.44188	-7.10353	0.572814	0.75	MPT
ALHIC1502	168.19	0.0850483	-5.60965	-8.22508	0.243626	0.75	MPT
ALHIC1502	168.96	0.0828605	-7.91846	-7.45907	0.21249	0.75	MPT
ALHIC1502	170.155	0.0866668	-10.2132	-6.23626	0.335671	0.75	MPT
ALHIC1502	171.14	0.0645037	-13.9266	-9.0643	0.349112	0.75	MPT
ALHIC1502	171.7	0.074	-8.659	-6.626	0.232	0.75	MPT
ALHIC1502	172.66	0.089	-9.706	-6.756	0.222	0.75	MPT
ALHIC1502	173.56	0.064	-12.404	-7.189	0.296	0.64	MPT
ALHIC1502	174.99	0.08	-3.504	-5	0.179	0.64	MPT
ALHIC1502	175.74	0.066	-6.472	-5.724	0.151	0.64	MPT
ALHIC1502	176.72	0.082	-9.586	-7.731	0.166	1.38	Pre-MPT
ALHIC1502	177.13	0.082	-17.269	-11.665	0.143	1.38	Pre-MPT
ALHIC1502	177.95	0.069	-0.836	-2.905	0.164	1.38	Pre-MPT
ALHIC1502	178.375	0.092	-10.044	-8.894	0.214	1.38	Pre-MPT
ALHIC1502	178.87	0.101	-2.864	-2.933	0.197	1.38	Pre-MPT
ALHIC1502	180.11	0.106	-7.807	-4.955	0.266	0.43	Post-MPT	Yes, stratigraphy
ALHIC1502	181.94	0.101	-10.434	-5.906	0.263	0.5	Post-MPT	Yes, stratigraphy
ALHIC1502	183.33	0.091	-8.638	-5.975	0.263	0.5	Post-MPT	Yes, stratigraphy
ALHIC1502	183.745	0.098	-9.003	-7.379	0.267	1.9	Pre-MPT	Yes, 2 Ma samples
ALHIC1502	184.31	0.103	-18.996	-10.279	0.063	1.9	Pre-MPT	Yes, 2 Ma samples
ALHIC1502	184.44	0.085	-15.348	-8.263	0.166	1.9	Pre-MPT	Yes, 2 Ma samples
ALHIC1502	185.39	0.098	-14.909	-9.364	0	1.9	Pre-MPT	Yes, 2 Ma samples
ALHIC1502	186.19	0.106	-30.294	-9.505	0.11	2.26	Pre-MPT	Yes, respiration
ALHIC1502	186.56	0.097	-24.408	-7.732	0.256	2.26	Pre-MPT	Yes, respiration
ALHIC1502	189.9	0.063	-2.996	-6.731	0.106	0.88	n/a	Yes, respiration
ALHIC1502	190.71	0.056	-5.976	-7.465	0.127	0.88	n/a	Yes, respiration
ALHIC1503	114.3	0.038	-10.13	-4.18	0.488	1	MPT	Yes, batch 1
ALHIC1503	114.4	0.075	-9.938	-2.815	0.237	1	MPT	Yes, batch 1
ALHIC1503	114.54	0.063	-5.64	-2.091	0.359	1	MPT	Yes, batch 1
ALHIC1503	114.66	0.074	-14.751	-6.716	0.387	1	MPT	Yes, batch 1
ALHIC1503	114.925	0.024	-12.337	-5.549	0.662	1	MPT	Yes, batch 1
ALHIC1503	115.02	0.056	-14.226	-4.506	0.4	1	MPT	Yes, batch 1
ALHIC1503	115.12	0.035	-8.456	-3.927	0.409	1	MPT	Yes, batch 1
ALHIC1503	115.22	0.075	-8.65	-2.764	0.368	1	MPT	Yes, batch 1
ALHIC1503	115.32	0.057	-13.653	-3.363	0.296	1	MPT	Yes, batch 1
ALHIC1503	115.43	0.036	-23.133	-9.452	0.358	1	MPT	Yes, batch 1
ALHIC1503	115.665	0.064	-9.59	-3.531	0.456	1	MPT	Yes, batch 1
ALHIC1503	115.75	0.072	-16.573	-4.646	0.254	1	MPT	Yes, batch 1
ALHIC1503	115.84	0.044	-15.45	-8.999	0.418	1	MPT	Yes, batch 1
ALHIC1503	115.93	0.049	-16.688	-8.307	0.441	1	MPT	Yes, batch 1
ALHIC1503	116.02	0.067	-19.57	-5.596	0.308	1	MPT	Yes, batch 1
ALHIC1503	116.105	0.052	-14.165	-7.228	0.436	1	MPT	Yes, batch 1
ALHIC1503	116.455	0.054	-12.546	-4.178	0.45	1	MPT	Yes, batch 1
ALHIC1503	116.56	0.063	-12.197	-6.723	0.284	1	MPT	Yes, batch 1
ALHIC1503	116.82	0.044	-12.803	-4.465	0.335	1	MPT	Yes, batch 1
ALHIC1503	117.155	0.036	-9.182	-7.357	0.267	1	MPT	Yes, batch 1
ALHIC1503	117.23	0.053	-12.682	-5.586	0.072	1	MPT	Yes, batch 1
ALHIC1503	117.31	0.082	-9.265	-7.528	0.168	1	MPT	Yes, batch 1
ALHIC1503	117.735	0.055	-17.075	-3.162	0.392	1	MPT	Yes, batch 1
ALHIC1503	117.855	0.071	-32.12	-9.641	0.28	1	MPT	Yes, batch 1
ALHIC1503	117.975	0.065	-18.152	-3.022	0.361	1	MPT	Yes, batch 1
ALHIC1503	118.295	0.07	-25.073	-4.678	0.667	1	MPT	Yes, batch 1
ALHIC1503	118.5	0.07	-35.325	-12.144	0.916	1	MPT	Yes, batch 1
ALHIC1503	118.71	0.075	-17.218	-4.651	0.384	1	MPT	Yes, batch 1
ALHIC1503	119.125	0.093	-12.403	-5.452	0.395	0.93	MPT	Yes, batch 1
ALHIC1503	119.26	0.08	-8.495	1.294	0.359	0.93	MPT	Yes, batch 1
ALHIC1503	119.85	0.059	-11.072	-2.012	0.374	0.93	MPT	Yes, batch 1
ALHIC1503	119.98	0.058	-13.941	-2.966	0.3	0.93	MPT	Yes, batch 1
ALHIC1503	120.14	0.192	-7.502	-2.303	0.112	0.93	MPT	Yes, batch 1
ALHIC1503	120.45	0.139	-14.136	-6.284	0.185	0.93	MPT	Yes, batch 1
ALHIC1503	120.52	0.078	-13.916	-7.396	0.234	0.93	MPT	Yes, batch 1
ALHIC1503	120.8	0.209	-10.16	-2.494	0.022	0.93	MPT	Yes, batch 1
ALHIC1503	120.815	0.263	-3.778	-6.183	0.009	0.93	MPT	Yes, batch 1
ALHIC1503	120.91	0.071	-12.605	-6.775	0.315	0.93	MPT	Yes, batch 1
ALHIC1503	121.1	0.1	-8.108	-5.356	0.142	0.93	MPT	Yes, batch 1
ALHIC1503	121.725	0.105	-28.617	-7.706	0.502	0.93	MPT	Yes, batch 1
ALHIC1503	121.885	0.146	-1.825	-0.575	0.128	0.93	MPT	Yes, batch 1
ALHIC1503	121.95	0.089	-12.071	-7.751	0.261	0.93	MPT	Yes, batch 1
ALHIC1503	122.03	0.17	-16.997	-5.781	0.255	0.93	MPT	Yes, batch 1
ALHIC1503	122.15	0.159	-16.882	-3.151	0.367	0.93	MPT	Yes, batch 1
ALHIC1503	122.3	0.086	-11.334	-3.752	0.532	0.93	MPT	Yes, batch 1
ALHIC1503	122.58	0.095	-16.027	-7.44	0.361	0.93	MPT	Yes, batch 1
ALHIC1503	122.67	0.223	-14.025	-10.915	0.121	0.93	MPT	Yes, batch 1
ALHIC1503	122.71	0.106	-18.74	-5.916	0.185	0.93	MPT	Yes, batch 1
ALHIC1503	122.93	0.091	-9.503	-4.802	0.074	1	MPT	Yes, batch 1
ALHIC1503	123.36	0.074	-12.923	-7.341	0.116	1	MPT	Yes, batch 1
ALHIC1503	123.61	0.089	-12.34	-7.505	0.19	1	MPT	Yes, batch 1
ALHIC1503	123.74	0.081	-14.291	-10.082	0.181	1	MPT	Yes, batch 1
ALHIC1503	123.86	0.091	-8.767	-5.601	0.173	1	MPT	Yes, batch 1
ALHIC1503	123.97	0.083	-12.248	-8.555	0.109	1	MPT	Yes, batch 1
ALHIC1503	124.2	0.08	-12.895	-9.755	0.144	1	MPT	Yes, batch 1
ALHIC1503	124.36	0.09	-9.273	-8.456	0.13	1	MPT	Yes, batch 1
ALHIC1503	124.5	0.089	-10.991	-7.268	0.162	1	MPT	Yes, batch 1
ALHIC1503	124.63	0.086	-5.848	-4.338	0.161	1	MPT	Yes, batch 1
ALHIC1503	124.75	0.089	-7.996	-6.487	0.124	1	MPT	Yes, batch 1
ALHIC1503	126.64	0.066	-10.714	-8.701	0.159	0.74	MPT
ALHIC1503	126.96	0.063	-11.299	-8.061	0.204	0.74	MPT
ALHIC1503	127.96	0.073	-8.25	-7.593	0.178	0.74	MPT
ALHIC1503	128.74	0.063	-6.798	-6.757	0.168	0.74	MPT
ALHIC1503	130.13	0.103	-7.259	-5.832	0.202	1.55	Pre-MPT
ALHIC1503	130.465	0.077	-8.693	-8.188	0.285	1.55	Pre-MPT
ALHIC1503	130.92	0.08	-5.825	-5.081	0.224	1.55	Pre-MPT
ALHIC1503	131.165	0.079	-11.444	-9.392	0.332	1.55	Pre-MPT
ALHIC1503	131.87	0.066	-7.292	-6.696	0.2	1.55	Pre-MPT
ALHIC1503	132.93	0.081	-11.373	-7.341	0.142	1.55	Pre-MPT
ALHIC1503	133.36	0.056	-8.166	-7.76	0.134	1.55	Pre-MPT
ALHIC1503	133.625	0.092	-14.104	-10.245	0.178	1.55	Pre-MPT
ALHIC1503	134.02	0.082	-7.71	-5.705	0.14	1.55	Pre-MPT
ALHIC1503	134.73	0.095	-9.926	-6.617	0.157	1.41	Pre-MPT
ALHIC1503	134.895	0.084	-12.887	-10.02	0.142	1.41	Pre-MPT
ALHIC1503	135.23	0.097	-6.983	-5.266	0.208	1.41	Pre-MPT
ALHIC1503	135.67	0.095	-4.615	-5.078	0.171	1.41	Pre-MPT
ALHIC1503	135.92	0.071	-11.635	-8.468	0.26	1.41	Pre-MPT
ALHIC1503	136.22	0.086	-8.979	-6.515	0.177	1.41	Pre-MPT
ALHIC1503	136.445	0.107	-10.976	-8.016	0.275	1.41	Pre-MPT
ALHIC1503	136.735	0.098	-9.806	-7.741	0.214	1.41	Pre-MPT
ALHIC1503	137.03	0.095	-14.253	-7.622	0.19	1.41	Pre-MPT
ALHIC1503	137.85	0.072	-4.897	-6.696	0.104	1.41	Pre-MPT
ALHIC1503	138.045	0.087	-6.822	-8.912	0.15	1.41	Pre-MPT
ALHIC1503	138.35	0.058	-7.429	-8.598	0.104	0.68	Post-MPT	Yes, stratigraphy
ALHIC1503	139.09	0.101	-7.844	-6.058	0.213	0.68	Post-MPT	Yes, stratigraphy
ALHIC1503	139.88	0.111	-27.579	-9.483	0.174	0.68	Post-MPT	Yes, stratigraphy and respiration
ALHIC1503	140.51	0.078	-5.021	-4.694	0.222	1.97	Pre-MPT	Yes, respiration
ALHIC1503	141.3	0.081	-28.223	-8.307	0.368	1.97	Pre-MPT	Yes, respiration
ALHIC1503	142.49	0.063	-4.438	-6.058	0.155	1.97	Pre-MPT	Yes, respiration
ALHIC1503	142.92	0.061	-4.372	-7.094	0.134	1.61	Pre-MPT	Yes, respiration
ALHIC1503	143.73	0.06	-47.556	-8.545	0.466	1.61	Pre-MPT	Yes, respiration
ALHIC1503	144.54	0.062	-44.327	-7.499	0.712	1.61	Pre-MPT	Yes, respiration
ALHIC1503	145.38	0.071	-24.74	-6.733	0.529	2.01	Pre-MPT	Yes, respiration
ALHIC1503	147.32	0.208	-529.196	-62.614	4.823	2.69	Pre-MPT	Yes, respiration

## Sheet: Individual measurements
Note:
1. Data presented here were obtained from individual measurements in batch 2 and 3 Allan Hills
samples (see main text for their definition), from which Fig. S8 was derived.
2. Gravitational fractionation has been corrected according to the individually measured δ15N.
3. Samples marked by "respiration" were not used to evaluate the impact of post-coring gas loss,
because the magnitude of δO2/N2 alterations by respiration may not be the same among duplicates.
Core	Sample Mid-point Depth (m)	δ15N (per mil; wrt modern air)	δO2/N2 (per mil; wrt modern air)	δAr/N2 (per mil; wrt modern air)	δ18Oatm (per mil; wrt modern air)	Remarks
ALHIC1502	26.26	0.0867432	-7.36271	-8.62702	0.580755
ALHIC1502	26.26	0.0824372	-1.91792	-1.30664	0.684118
ALHIC1502	30.72	0.0625286	-10.575	-7.09901	0.693891
ALHIC1502	30.72	0.0757385	-5.10908	-4.54973	0.617831
ALHIC1502	40.16	0.0334323	-7.70887	-4.61888	0.385102
ALHIC1502	40.16	0.0366588	-8.0976	-6.33358	0.457135
ALHIC1502	46.59	0.113868	-20.1835	-7.0646	1.16233
ALHIC1502	46.59	0.0940364	-16.846	-8.05714	1.13161
ALHIC1502	49.76	0.109613	-5.69507	-4.10941	1.16635
ALHIC1502	49.76	0.115194	-17.2458	-9.78373	1.31348
ALHIC1502	52.15	0.0891685	-17.0027	-8.77505	1.25801
ALHIC1502	52.15	0.119738	-13.8202	-6.33961	1.21586
ALHIC1502	55.04	0.103876	-4.46578	-5.95176	1.08872
ALHIC1502	55.04	0.116963	-8.31558	-7.79875	1.10811
ALHIC1502	57.41	0.108887	-20.3676	-11.2035	1.13702
ALHIC1502	57.41	0.092489	-12.8778	-6.51029	1.11233
ALHIC1502	62.28	0.0946873	-19.3149	-9.63158	0.83575
ALHIC1502	62.28	0.0829608	-24.7607	-9.22073	0.912034
ALHIC1502	65.38	0.107065	-18.266	-8.464	1.0233
ALHIC1502	65.38	0.103124	-12.819	-7.47864	0.933866
ALHIC1502	68.62	0.0718451	-4.24735	0.492879	0.392897
ALHIC1502	68.62	0.0847072	-22.6139	-10.6231	0.40149
ALHIC1502	72.87	0.0843289	-13.5034	-7.61331	0.141963
ALHIC1502	72.87	0.084133	-10.9952	-4.99556	0.159235
ALHIC1502	79.85	0.0794584	-17.8466	-7.32674	0.581704
ALHIC1502	79.85	0.0907724	-20.7451	-7.62698	0.595416
ALHIC1502	85.54	0.0588457	-27.9254	-15.8681	0.992069
ALHIC1502	85.54	0.0463911	-24.7179	-15.7473	1.01663
ALHIC1502	91.71	0.093833	0.0571017	1.5236	1.03569
ALHIC1502	91.71	0.0865849	-9.57445	-6.10088	1.04502
ALHIC1502	95.855	0.0645679	-12.519	-8.11161	0.287058
ALHIC1502	95.855	0.076215	-15.5132	-7.11057	0.34224
ALHIC1502	99.57	0.0736966	-10.8079	-7.12788	0.696852
ALHIC1502	99.57	0.057439	-9.91546	-8.04672	0.689868
ALHIC1502	104.16	0.067118	-0.786819	-3.92001	0.485742
ALHIC1502	104.16	0.0677137	-12.7644	-6.41541	0.555052
ALHIC1502	104.16	0.0566353	-2.95657	-1.24565	0.522982
ALHIC1502	105.8	0.0911075	-11.6336	-6.91447	1.00963
ALHIC1502	105.8	0.0871325	-16.0196	-9.27492	0.996491
ALHIC1502	109.55	0.0563318	-15.5547	-8.8434	0.918554
ALHIC1502	109.55	0.0840969	-23.0968	-12.7503	0.903677
ALHIC1502	112.98	0.0820249	-15.2156	-8.87742	0.520755
ALHIC1502	112.98	0.0755137	-16.2163	-10.3216	0.547757
ALHIC1502	116.3	0.0512675	-10.6726	-6.76721	0.426657
ALHIC1502	116.3	0.0750704	-4.54159	-1.13462	0.423371
ALHIC1502	116.3	0.087234	-11.0564	-7.8702	0.484815
ALHIC1502	120.39	0.0510163	-25.0501	-12.1548	0.278718
ALHIC1502	120.39	0.0564114	-13.2016	-4.69808	0.317233
ALHIC1502	125.06	0.106112	-15.6326	-9.83144	1.25517
ALHIC1502	125.06	0.105173	-16.8337	-10.2407	1.27226
ALHIC1502	130.74	0.0624881	-15.7399	-6.67522	0.10192
ALHIC1502	130.74	0.0491458	-16.0878	-7.0969	0.122079
ALHIC1502	135.7	0.07719	-0.834908	0.125142	0.596749
ALHIC1502	135.7	0.0636009	-4.06386	-2.44173	0.618569
ALHIC1502	140.47	0.103452	1.51588	0.24572	1.09145
ALHIC1502	140.47	0.0839941	-7.19294	-4.84199	1.16171
ALHIC1502	142.76	0.133542	-15.9292	-10.5527	1.40233
ALHIC1502	142.76	0.102862	-16.033	-10.7099	1.45895
ALHIC1502	146.01	0.108128	-5.10113	-3.31787	1.33049
ALHIC1502	146.01	0.136428	-9.28297	-3.67803	1.37296
ALHIC1502	146.4	0.136831	-10.4244	-6.33872	1.49523
ALHIC1502	146.4	0.131953	-18.9501	-11.1902	1.51115
ALHIC1502	147.99	0.0620514	-14.2833	-6.69403	0.467285
ALHIC1502	147.99	0.0555127	-16.7619	-8.0109	0.478977
ALHIC1502	148.79	0.0995337	-10.0927	-6.72939	0.297158
ALHIC1502	148.79	0.0891012	-9.12831	-6.2931	0.302169
ALHIC1502	149.97	0.0631158	-6.73561	-4.31926	0.284001
ALHIC1502	149.97	0.043652	-10.3109	-5.64877	0.339864
ALHIC1502	151.155	0.0819799	-14.6025	-10.4157	0.237805
ALHIC1502	151.155	0.0689988	-13.6845	-10.5758	0.250168
ALHIC1502	152.32	0.075516	-10.5213	-8.49323	0.297513
ALHIC1502	152.32	0.0682143	-5.90595	-5.54061	0.283615
ALHIC1502	154.07	0.0637796	-12.2337	-8.14733	0.697085
ALHIC1502	154.07	0.0524127	-14.6685	-9.81649	0.710176
ALHIC1502	155.45	0.0469075	-12.3119	-9.14728	0.312835
ALHIC1502	155.45	0.0471021	-14.6699	-10.3114	0.343373
ALHIC1502	155.56	0.07464	-4.63457	-4.48672	0.176309
ALHIC1502	155.56	0.0754209	-3.28269	-3.36491	0.167865
ALHIC1502	155.56	0.085389	-6.039	-5.26078	0.180094
ALHIC1502	155.6	0.0935267	-7.38711	-6.21344	0.171171
ALHIC1502	155.6	0.0863658	-16.3994	-10.7547	0.1583
ALHIC1502	155.6	0.070871	-7.11237	-4.87134	0.174943
ALHIC1502	155.6	0.0781265	-5.89495	-6.99947	0.139136
ALHIC1502	155.6	0.0656368	-6.87563	-7.06112	0.172746
ALHIC1502	155.6	0.0767004	-14.1458	-10.5452	0.213485
ALHIC1502	156.51	0.0590085	-17.5942	-10.2834	0.614812
ALHIC1502	156.51	0.0704996	-21.7312	-13.2073	0.555523
ALHIC1502	157.8	0.0760153	-13.9473	-8.13521	0.355212
ALHIC1502	157.8	0.0791241	-10.274	-5.57952	0.37752
ALHIC1502	158.23	0.0844915	-10.3888	-6.79202	0.38717
ALHIC1502	158.23	0.0629478	-10.5177	-7.61616	0.404722
ALHIC1502	159.22	0.0581733	-11.2013	-8.42276	0.265237
ALHIC1502	159.22	0.0517091	-11.6497	-10.1198	0.293936
ALHIC1502	160.26	0.0652699	-12.1509	-8.80445	0.314262
ALHIC1502	160.26	0.0620457	-12.0886	-10.1389	0.304538
ALHIC1502	161.11	0.0681044	-7.64297	-6.89297	0.26886
ALHIC1502	161.11	0.0621279	-8.87099	-7.07339	0.241328
ALHIC1502	161.96	0.073312	-13.5854	-10.172	0.344401
ALHIC1502	161.96	0.0793974	-13.6066	-7.83138	0.367828
ALHIC1502	162.91	0.0855927	-10.8889	-8.85334	0.236054
ALHIC1502	162.91	0.0821658	-4.74212	-5.22516	0.26709
ALHIC1502	165.04	0.0712376	-7.53067	-7.90648	0.190926
ALHIC1502	165.04	0.0566827	-6.6472	-7.19945	0.180026
ALHIC1502	165.22	0.0535139	-8.50726	-8.70752	0.145986
ALHIC1502	165.22	0.0513321	-1.68307	-4.4207	0.132042
ALHIC1502	165.67	0.0680585	-4.86186	-6.70354	0.152702
ALHIC1502	165.67	0.0796166	-8.9442	-7.74891	0.154693
ALHIC1502	167.33	0.0759942	-3.46618	-5.15425	0.551635
ALHIC1502	167.33	0.0830125	-9.41759	-9.05282	0.593994
ALHIC1502	168.19	0.0936628	-3.46412	-6.77191	0.231715
ALHIC1502	168.19	0.0764339	-7.75518	-9.67825	0.255538
ALHIC1502	168.96	0.0752831	-6.14757	-6.80954	0.219012
ALHIC1502	168.96	0.0904379	-9.68935	-8.10861	0.205969
ALHIC1502	170.155	0.0872763	-9.04665	-6.32311	0.316393
ALHIC1502	170.155	0.0860574	-11.3796	-6.14941	0.354949
ALHIC1502	171.14	0.0574477	-13.3132	-8.92707	0.346948
ALHIC1502	171.14	0.0715597	-14.5399	-9.20152	0.351275
ALHIC1502	171.7	0.0703461	-9.79477	-8.14343	0.239481
ALHIC1502	171.7	0.0770135	-7.52351	-6.28785	0.224664
ALHIC1502	172.66	0.0943993	-10.0777	-8.57294	0.185938
ALHIC1502	172.66	0.0834445	-9.33336	-6.36095	0.25709
ALHIC1502	173.56	0.0628458	-14.8457	-9.76325	0.304611
ALHIC1502	173.56	0.0647787	-9.96304	-5.63549	0.287782
ALHIC1502	174.99	0.0749609	-0.252889	-4.33233	0.164752
ALHIC1502	174.99	0.0844066	-6.75449	-6.94224	0.192391
ALHIC1502	175.74	0.0691474	-7.94885	-6.26853	0.141932
ALHIC1502	175.74	0.0632372	-4.9948	-6.23848	0.159313
ALHIC1502	176.72	0.0826634	-10.5809	-8.96736	0.150295
ALHIC1502	176.72	0.0812717	-8.62676	-6.60406	0.182107
ALHIC1502	177.13	0.0815345	-15.8265	-10.775	0.139277
ALHIC1502	177.13	0.0822052	-18.7765	-12.7504	0.14712
ALHIC1502	177.95	0.0723245	1.78261	-1.78193	0.156189
ALHIC1502	177.95	0.0650275	-3.45459	-5.12743	0.172506
ALHIC1502	178.375	0.0998191	-6.26745	-6.53464	0.185184
ALHIC1502	178.375	0.0840319	-13.8618	-11.3773	0.242305
ALHIC1502	178.87	0.0958684	-6.38044	-6.20024	0.194177
ALHIC1502	178.87	0.106447	0.652453	-1.28417	0.200755
ALHIC1502	180.11	0.124916	-8.24723	-6.6093	0.261882
ALHIC1502	180.11	0.0871229	-7.36596	-4.99627	0.270992
ALHIC1502	181.94	0.102073	-6.00859	-4.09964	0.27681
ALHIC1502	181.94	0.100269	-14.8585	-9.33193	0.248379
ALHIC1502	183.33	0.0908508	-8.43634	-6.84696	0.249048
ALHIC1502	183.33	0.0908178	-8.83915	-6.55631	0.276326
ALHIC1502	183.745	0.0989797	-10.1692	-9.03008	0.259926
ALHIC1502	183.745	0.0973147	-7.87181	-5.8339	0.274145
ALHIC1502	184.31	0.10137	-21.1588	-12.362	0.0695692
ALHIC1502	184.31	0.104965	-16.8326	-9.84702	0.057426
ALHIC1502	184.44	0.0844948	-16.6131	-9.6964	0.172354
ALHIC1502	184.44	0.0849676	-14.1403	-7.0025	0.16045
ALHIC1502	185.39	0.0909173	-18.2099	-10.6159	0.0290323
ALHIC1502	185.39	0.104484	-11.6078	-9.675	-0.0297072
ALHIC1502	186.19	0.0992343	-29.929	-9.81431	0.129656	Respiration
ALHIC1502	186.19	0.112905	-30.6592	-10.8928	0.0900687	Respiration
ALHIC1502	186.56	0.0992283	-25.8122	-9.9979	0.245308	Respiration
ALHIC1502	186.56	0.0940806	-23.004	-7.01257	0.265835	Respiration
ALHIC1502	189.9	0.0609557	-4.21054	-7.61525	0.114359	Respiration
ALHIC1502	189.9	0.0650325	-1.78113	-6.85538	0.0980895	Respiration
ALHIC1502	190.71	0.05513	-3.83158	-6.82246	0.124102	Respiration
ALHIC1502	190.71	0.0578652	-8.12125	-9.01077	0.129662	Respiration
ALHIC1503	126.64	0.0661319	-11.5001	-10.0671	0.154984
ALHIC1503	126.64	0.0663906	-9.92752	-8.39492	0.163572
ALHIC1503	126.96	0.0549598	-12.7869	-10.4787	0.206005
ALHIC1503	126.96	0.0703421	-9.8108	-6.64671	0.202464
ALHIC1503	127.96	0.062578	-9.51749	-9.73177	0.212043
ALHIC1503	127.96	0.0830562	-7.32367	-7.5538	0.128481
ALHIC1503	127.96	0.0723454	-7.90746	-7.23824	0.192192
ALHIC1503	128.74	0.0563844	-7.23918	-6.94679	0.181401
ALHIC1503	128.74	0.0700912	-6.35621	-7.57928	0.154866
ALHIC1503	130.13	0.108185	-9.01714	-8.12394	0.183766
ALHIC1503	130.13	0.0968557	-5.50126	-5.18001	0.219358
ALHIC1503	130.465	0.0766042	-9.52381	-8.56375	0.285141
ALHIC1503	130.465	0.0828625	-7.89606	-7.91759	0.249569
ALHIC1503	130.92	0.0717275	-6.76108	-6.32011	0.234292
ALHIC1503	130.92	0.0881324	-4.88981	-5.11992	0.213048
ALHIC1503	131.165	0.0791566	-11.6968	-10.262	0.33204
ALHIC1503	131.165	0.0723601	-11.2335	-8.6511	0.299762
ALHIC1503	131.87	0.058404	-9.67523	-8.42294	0.214807
ALHIC1503	131.87	0.0730224	-4.90951	-6.02113	0.184647
ALHIC1503	132.93	0.0729836	-10.9691	-8.23099	0.147217
ALHIC1503	132.93	0.0889744	-11.7779	-7.74689	0.13597
ALHIC1503	133.36	0.0555607	-6.9894	-7.78422	0.159801
ALHIC1503	133.36	0.0572056	-9.34166	-8.63757	0.107922
ALHIC1503	133.625	0.0922974	-14.4145	-10.3887	0.178173
ALHIC1503	133.625	0.0974244	-13.8555	-10.2844	0.218749
ALHIC1503	134.02	0.0750335	-12.006	-8.5005	0.142189
ALHIC1503	134.02	0.0893103	-3.41437	-4.2248	0.137024
ALHIC1503	134.73	0.0883833	-10.876	-8.30024	0.181111
ALHIC1503	134.73	0.10229	-8.97542	-6.45958	0.133856
ALHIC1503	134.895	0.0836233	-14.2572	-10.713	0.142423
ALHIC1503	134.895	0.0874661	-11.5698	-9.48313	0.135324
ALHIC1503	135.23	0.0947061	-8.72692	-6.81751	0.230766
ALHIC1503	135.23	0.0991408	-5.23925	-5.26535	0.185791
ALHIC1503	135.67	0.0874405	-6.86189	-6.7318	0.171844
ALHIC1503	135.67	0.101832	-2.36715	-4.93912	0.169361
ALHIC1503	135.92	0.0707716	-12.0522	-9.27429	0.26023
ALHIC1503	135.92	0.0804913	-11.2605	-7.79127	0.271355
ALHIC1503	136.22	0.0919787	-8.44664	-6.61468	0.169048
ALHIC1503	136.22	0.0799419	-9.51222	-7.79156	0.185489
ALHIC1503	136.445	0.10676	-10.7766	-7.91455	0.274664
ALHIC1503	136.445	0.106446	-11.2217	-8.25746	0.226209
ALHIC1503	136.735	0.0980246	-9.64911	-8.41114	0.213834
ALHIC1503	136.735	0.0997983	-10.0055	-7.19646	0.275039
ALHIC1503	137.03	0.0972312	-11.1997	-7.04849	0.21366
ALHIC1503	137.03	0.0917718	-17.3067	-9.70824	0.165912
ALHIC1503	137.85	0.069214	-5.784	-8.19717	0.0877176
ALHIC1503	137.85	0.0738536	-4.01073	-6.34012	0.120996
ALHIC1503	138.045	0.0873799	-6.80144	-9.12995	0.150192
ALHIC1503	138.045	0.0748811	-6.86667	-8.7691	0.178949
ALHIC1503	138.35	0.0518615	-9.7334	-10.001	0.111377
ALHIC1503	138.35	0.0643461	-5.12363	-8.1249	0.0973153
ALHIC1503	139.09	0.102277	-9.93042	-7.97748	0.222609
ALHIC1503	139.09	0.100585	-5.75811	-5.76213	0.202406
ALHIC1503	139.88	0.116518	-28.9141	-11.8849	0.182515	Respiration
ALHIC1503	139.88	0.105762	-26.2441	-8.85855	0.165134	Respiration
ALHIC1503	140.51	0.0749104	-6.29623	-5.42267	0.224492	Respiration
ALHIC1503	140.51	0.0806311	-3.74561	-5.20899	0.220117	Respiration
ALHIC1503	141.3	0.0830594	-26.7733	-9.70145	0.34393	Respiration
ALHIC1503	141.3	0.0787186	-29.6723	-8.20609	0.391415	Respiration
ALHIC1503	142.49	0.0411763	-1.47109	-5.67378	0.107673	Respiration
ALHIC1503	142.49	0.0737712	-8.73348	-9.26432	0.190933	Respiration
ALHIC1503	142.49	0.0740739	-3.10836	-4.74892	0.166081	Respiration
ALHIC1503	142.92	0.0617173	-7.4206	-9.2813	0.151115	Respiration
ALHIC1503	142.92	0.060875	-1.3235	-5.88696	0.117192	Respiration
ALHIC1503	143.73	0.0570942	-49.9779	-10.765	0.4594	Respiration
ALHIC1503	143.73	0.0623056	-45.1345	-7.27926	0.473113	Respiration
ALHIC1503	144.54	0.0518649	-43.8119	-8.21242	0.696206	Respiration
ALHIC1503	144.54	0.0722685	-44.8422	-7.77931	0.728176	Respiration
ALHIC1503	145.38	0.0747479	-24.4135	-6.63293	0.541892	Respiration
ALHIC1503	145.38	0.067293	-25.0666	-7.96921	0.516261	Respiration
ALHIC1503	147.32	0.301181	-545.792	-75.9876	4.75599	Respiration
ALHIC1503	147.32	0.175362	-510.754	-52.5981	4.75759	Respiration
ALHIC1503	147.32	0.14815	-531.041	-64.2542	4.95552	Respiration
